# Supplementary material for: Continuous ES/Feeder Cell-Sorting Device Using Dielectrophoresis and Controlled Fluid Flow
Source: Micromachines (Basel). 2020 Jul 29;11(8):734. doi: 10.3390/mi11080734 (PMC7464685; doi:10.3390/mi11080734)
Supplement: Supplementary file 1 [file micromachines-11-00734-s001.zip]

Archive with 1 entries (1 files):
- micromachines-853796-supplementary.mp4
